# Supplementary material for: Levels of Circulating PD-L1 Are Decreased in Patients with Resectable Cholangiocarcinoma
Source: Int J Mol Sci. 2021 Jun 18;22(12):6569. doi: 10.3390/ijms22126569 (PMC8233871; doi:10.3390/ijms22126569)
Supplement: Supplementary file 1 [file ijms-22-06569-s001.zip]

Archive with 1 entries (1 files):
- ijms-1242771-supplementary.pdf
